# Supplementary material for: Dimeric 3,5-Bis(benzylidene)-4-piperidones: Tumor-Selective Cytotoxicity and Structure-Activity Relationships
Source: Medicines (Basel). 2024 Jan 11;11(1):3. doi: 10.3390/medicines11010003 (PMC10821124; doi:10.3390/medicines11010003)
Supplement: Supplementary file 1 [file medicines-11-00003-s001.zip]

Archive with 1 entries (1 files):
- medicines-2562719-supplementary.pdf
